# Supplementary material for: Endocrine Tumor Classification via Machine-Learning-Based Elastography: A Systematic Scoping Review
Source: Cancers (Basel). 2023 Jan 29;15(3):837. doi: 10.3390/cancers15030837 (PMC9913672; doi:10.3390/cancers15030837)
Supplement: Supplementary file 1 [file cancers-15-00837-s001.zip]

Archive with 1 entries (1 files):
- cancers-2096259-supplementary.pdf
